# Supplementary material for: A PSO-based energy-efficient data collection optimization algorithm for UAV mission planning
Source: PLoS One. 2024 Jan 19;19(1):e0297066. doi: 10.1371/journal.pone.0297066 (PMC10798525; doi:10.1371/journal.pone.0297066)
Supplement: S1 Table — Full results of the experiment. (XLSX) [file pone.0297066.s001.xlsx]

## Sheet: Sheet1
qtime	indicator	100,100k	100,200k	100,300k	100,400k	100,500k	100,600k	200,100k	200,200k	200,300k	200,400k	200,500k	200,600k	300,100k	300,300k	300,300k	300,400k	300,500k	300,600k	400,100k	400,200k	400,300k	400,400k	400,500k	400,600k	500,100k	500,200k	500,300k	500,500k	500,500k	500,600k	600,100k	600,200k	600,300k	600,400k	600,500k	600,600k
2	mean	1.27909e+06	1.27887e+06	1.28174e+06	1.27802e+06	1.27761e+06	1.27474e+06	2.30974e+06	2.29486e+06	2.29902e+06	2.29841e+06	2.29641e+06	2.29765e+06	3.65731e+06	3.65163e+06	3.64524e+06	3.6406e+06	3.64488e+06	3.64865e+06	4.97697e+06	4.96408e+06	4.95891e+06	4.95857e+06	4.95274e+06	4.94793e+06	5.92691e+06	5.90228e+06	5.89328e+06	5.89047e+06	5.89641e+06	5.88532e+06	7.5451e+06	7.52101e+06	7.5108e+06	7.51223e+06	7.50193e+06	7.49494e+06
	std	5380.86	6155.17	6373.58	7608.18	8328.91	6171.78	8010.67	10445.2	10517.9	11546	9330.62	7201.97	12221.8	10846.6	13194.5	10290.3	9773.56	17982.1	11668.6	9951.57	16190.9	16122.3	11770.5	14200	10929.2	16247.4	15653.5	10511.6	18227.5	16116.9	15626.2	14136	18829.1	12348.7	10767	15070.1
3	mean	1.2836e+06	1.28397e+06	1.27916e+06	1.28286e+06	1.28008e+06	1.27666e+06	2.30315e+06	2.29934e+06	2.29209e+06	2.29516e+06	2.29595e+06	2.29431e+06	3.65596e+06	3.65184e+06	3.64427e+06	3.64622e+06	3.63823e+06	3.64185e+06	4.97213e+06	4.96704e+06	4.95208e+06	4.94823e+06	4.94969e+06	4.94464e+06	5.91554e+06	5.90006e+06	5.89234e+06	5.88797e+06	5.88778e+06	5.88004e+06	7.52924e+06	7.51494e+06	7.50526e+06	7.5096e+06	7.49957e+06	7.48723e+06
	std	8088.61	6082.42	5699.49	7413.6	7279.34	4416	12384.3	9427.53	7748.05	8018.47	11001.4	10634.4	15040.9	11622.1	11245.5	11277	11335.8	6083.55	12244.3	11575.5	13762.8	14174.5	11398.6	13231.9	16977.3	12351.3	16802.3	21480.4	12917.5	14761.4	13474.1	15505	11842.1	14668.4	12888.3	20169.3
4	mean	1.27735e+06	1.28349e+06	1.2771e+06	1.27957e+06	1.27957e+06	1.27996e+06	2.30741e+06	2.29955e+06	2.30027e+06	2.29096e+06	2.29817e+06	2.29437e+06	3.66191e+06	3.64698e+06	3.64884e+06	3.64611e+06	3.64101e+06	3.64214e+06	4.96527e+06	4.96063e+06	4.95017e+06	4.95385e+06	4.95238e+06	4.95037e+06	5.91937e+06	5.89927e+06	5.89186e+06	5.88538e+06	5.88579e+06	5.88683e+06	7.526e+06	7.50545e+06	7.50577e+06	7.49901e+06	7.49659e+06	7.48745e+06
	std	3411.38	3491.52	9820.16	7891.49	7332.01	6584.25	8079.87	5809.94	12510.8	8413.74	6963.96	9980.64	13522.9	13764.4	16157.6	15651.4	7629.19	10099.2	13021.2	13548.7	9599.5	8513.92	13068.7	9801.9	14273	15483.4	14455.7	15484.3	12668.6	8813.04	17259.6	11648.7	11576.1	14542.3	14177.4	15909.3
5	mean	1.27864e+06	1.27897e+06	1.27524e+06	1.28254e+06	1.27979e+06	1.28259e+06	2.30694e+06	2.3035e+06	2.29875e+06	2.2963e+06	2.29396e+06	2.29936e+06	3.65921e+06	3.65301e+06	3.64512e+06	3.64072e+06	3.63783e+06	3.64082e+06	4.96953e+06	4.95927e+06	4.95691e+06	4.95386e+06	4.94347e+06	4.95073e+06	5.89355e+06	5.89432e+06	5.89315e+06	5.88961e+06	5.89716e+06	5.88036e+06	7.52432e+06	7.50564e+06	7.50751e+06	7.4922e+06	7.49584e+06	7.49118e+06
	std	7354.87	4572.76	6439.93	7000.3	8633.31	8224.09	12875.7	9474.52	9279.78	7006.19	10432.3	7822.87	6924.26	12241	13307.6	10128.3	12175.1	9698.7	18783	10185.9	15597	18488.9	13802	13271.5	20662.1	13307.6	19754.6	19046.8	12565	15366.8	15813.2	10884.2	16880.8	10747.5	19635.2	11803.7
